# Supplementary material for: Seven COVID-19 Patients Treated with C-Reactive Protein (CRP) Apheresis
Source: J Clin Med. 2022 Apr 1;11(7):1956. doi: 10.3390/jcm11071956 (PMC8999883; doi:10.3390/jcm11071956)
Supplement: Supplementary file 1 [file jcm-11-01956-s001.zip]

Archive with 1 entries (1 files):
- jcm-1635570-supplementary.pdf
